# Supplementary material for: Advanced Design and Fabrication of Dual-Material Honeycombs for Improved Stiffness and Resilience
Source: Micromachines (Basel). 2023 Nov 18;14(11):2120. doi: 10.3390/mi14112120 (PMC10673381; doi:10.3390/mi14112120)
Supplement: Supplementary file 1 [file micromachines-14-02120-s001.zip]

Archive with 1 entries (1 files):
- micromachines-2696411-supplementary.pdf
